# Supplementary material for: STING agonist 2’3’-cGAMP as an effective adjuvant for HPV16 peptide vaccine enhances anti-tumor immunity in TC-1 mice models
Source: Front Cell Infect Microbiol. 2026 Jun 18;16:1798489. doi: 10.3389/fcimb.2026.1798489 (PMC13323254; doi:10.3389/fcimb.2026.1798489)
Supplement: Supplementary file 2 [file Table1.xlsx]

## Sheet: Sheet1
	Supplementary Table 1 Real-time fluorescent quantitative PCR primer sequence
	Gene name	Forward Primer	Reverse Primer
	Gapdh	AGGTCGGTGTGAACGGATTTG	TGTAGACCATGTAGTTGAGGTCA
	Ifnb1	CGCCGCATTGACCATCTA	GACATTAGCCAGGAGGTTCT
	Isg15	CTGAGAGGCAGCGAACTCAT	AGCATCTTCACCGTCAGGTC
	Isg54	TCTGGTCACCTGGGGAAACTATG	TTCTCAATCCTGTAGGGGCTGG
	Mx1	CAATCAGCCTGCTGACATTG	TGTCTCCTGCCTCTGGATG
	Irf7	TCCAGTTGATCCGCATAAGGT	CTTCCCTATTTTCCGTGGCTG
	Cxcl10	AATGAGGGCCATAGGGAAGC	AGCCATCCACTGGGTAAAGG
